# Supplementary material for: STUB1 is acetylated by KAT5 and alleviates myocardial ischemia-reperfusion injury through LATS2-YAP-β-catenin axis
Source: Commun Biol. 2024 Apr 1;7:396. doi: 10.1038/s42003-024-06086-9 (PMC10985082; doi:10.1038/s42003-024-06086-9)
Supplement: Supplementary file 3 — Supplementary Data [file 42003_2024_6086_MOESM3_ESM.xlsx]

## Sheet: fig1
a	Control			OGD 2h/R			OGD 4h/R			OGD 8h/R			OGD 12h/R
	100	118.34	81.66	92.28	81.26	73.62	67.16	60.05	51.22	50.24	39.42	31.05	41.53	32.25	27.48
	100	112.97	87.03	96.62	105.64	84.24	76.76	89.4	65.23	54.59	66.25	43.62	42.32	50.05	35.42
b	Control			OGD 2h/R			OGD 4h/R			OGD 8h/R			OGD 12h/R
	3.25	5.61	1.89	3.74	5.06	2.11	7.9	10.04	5.33	20.79	23.97	17.42	35.65	38.94	31.42
	2.08	4.58	1.43	2.83	4.24	1.26	6.49	9.42	3.65	20.41	23.87	16.69	40.01	45.75	36.23
c-1	Control			OGD 2h/R			OGD 4h/R			OGD 8h/R			OGD 12h/R
	0.352101	0.26	0.2	0.602517	0.51	0.43	0.633961	0.54	0.46	0.74578	0.66	0.6	0.897426	0.8	0.99
	0.306651	0.22	0.14	0.51749	0.43	0.35	0.591661	0.5	0.41	0.979375	0.9	1.06	1.02863	1.15	1.29
c-2	Control			OGD 2h/R			OGD 4h/R			OGD 8h/R			OGD 12h/R
	0.146907	0.08	0.04	0.229773	0.15	0.1	0.467937	0.4	0.32	0.621078	0.54	0.45	0.780129	0.7	0.61
	0.115737	0.05	0.01	0.184923	0.12	0.06	0.436545	0.35	0.3	0.771096	0.67	0.6	0.97522	0.88	0.8
	Control			OGD 2h/R			OGD 4h/R			OGD 8h/R			OGD 12h/R
c-3	0.725423	0.8	0.61	0.629836	0.74	0.54	0.559783	0.46	0.63	0.33179	0.25	0.2	0.164605	0.1	0.05
	1.09337	0.94	0.86	0.486741	0.4	0.32	0.213589	0.15	0.1	0.259722	0.17	0.12	0.181717	0.1	0.05
c-4	Control			OGD 2h/R			OGD 4h/R			OGD 8h/R			OGD 12h/R
	0.723353	0.65	0.57	0.647738	0.56	0.5	0.554127	0.47	0.4	0.447154	0.35	0.26	0.388127	0.31	0.23
	1.3922	1.21	1.09	1.02399	0.97	0.83	0.769673	0.68	0.6	0.483136	0.4	0.32	0.27281	0.2	0.13
c-5	Control			OGD 2h/R			OGD 4h/R			OGD 8h/R			OGD 12h/R
	0.394156	0.3	0.22	0.460017	0.4	0.31	0.59508	0.5	0.41	0.668354	0.6	0.52	0.850264	0.77	0.7
	0.150194	0.06	0.02	0.292966	0.21	0.13	0.360495	0.3	0.22	0.955716	0.87	0.73	1.029	0.95	0.81
c-6	Control			OGD 2h/R			OGD 4h/R			OGD 8h/R			OGD 12h/R
	0.169537	0.1	0.05	0.321646	0.24	0.15	0.474777	0.4	0.31	0.860588	0.77	0.63	1.01503	0.94	0.81
	0.238201	0.15	0.1	0.432674	0.35	0.27	0.583196	0.5	0.42	0.850024	0.76	0.68	0.933657	0.81	0.7
c-7	Control			OGD 2h/R			OGD 4h/R			OGD 8h/R			OGD 12h/R
	0.223066	0.16	0.1	0.311844	0.23	0.15	0.394188	0.31	0.22	0.485133	0.4	0.32	0.579516	0.5	0.41
	0.129546	0.06	0.03	0.235965	0.15	0.1	0.455443	0.36	0.3	0.499558	0.4	0.32	0.593501	0.5	0.41
c-8	Control			OGD 2h/R			OGD 4h/R			OGD 8h/R			OGD 12h/R
	0.26377	0.2	0.13	0.426241	0.25	0.34	0.485097	0.4	0.31	0.598194	0.5	0.41	0.874151	0.8	0.72
	0.0631217	0.03	0.01	0.0904354	0.05	0.02	0.238219	0.16	0.1	0.38878	0.3	0.22	0.519093	0.43	0.31
c-9	Control			OGD 2h/R			OGD 4h/R			OGD 8h/R			OGD 12h/R
	0.282264	0.23	0.13	0.427567	0.34	0.26	0.557723	0.47	0.4	0.761683	0.68	0.6	0.837125	0.72	0.64
	0.201602	0.13	0.06	0.230544	0.15	0.1	0.33848	0.27	0.2	0.497765	0.4	0.33	0.539094	0.45	0.36
d-1	Control			OGD 2h/R			OGD 4h/R			OGD 8h/R			OGD 12h/R
	3.98	4.37	3.83	5.27	5.58	6.44	6.79	7.29	6.05	7.1	7.95	8.61	10.02	10.56	8.34
	4.1	4.53	4.96	5.89	6.79	7.72	7.33	8.3	6.75	7.84	8.65	9.63	10.6	11.53	9.2
d-2	Control			OGD 2h/R			OGD 4h/R			OGD 8h/R			OGD 12h/R
	54.23	61.92	71.15	91.15	99.62	104.23	110.38	108.08	114.23	131.15	117.31	124.23	145.77	140.38	162.69
	85.77	107.31	61.92	123.46	92.69	119.62	128.08	129.62	106.54	135	147.31	175.77	202.69	181.15	184.23

## Sheet: fig2
a	Control			OGD/R+shNC			OGD/R+shLATS2			OGD/R+NC			OGD/R+LATS2
	1	1.18	0.82	0.93	1.07	1.12	0.34	0.21	0.13	0.97	1.16	1.24	5.15	5.67	4.43
	1	1.12	0.88	0.83	0.97	1.06	0.55	0.43	0.31	0.95	1.03	1.18	3.15	3.49	4.06
b	Control			OGD/R+shNC			OGD/R+shLATS2			OGD/R+NC			OGD/R+LATS2
	0.255383	0.18	0.1	0.251873	0.2	0.13	0.0908866	0.04	0.01	0.280676	0.23	0.16	1.02461	0.91	0.8
	0.274409	0.2	0.12	0.280766	0.22	0.14	0.104365	0.05	0.01	0.317273	0.25	0.19	0.901258	0.81	0.7
c	Control			OGD/R+shNC			OGD/R+shLATS2			OGD/R+NC			OGD/R+LATS2
	100	113.67	86.33	53.26	36.42	44.11	78.94	87.05	70.01	50.09	41.24	33.98	13.24	18.75	23.06
	100	119.21	80.79	61.14	53.05	45.67	89.67	97.42	80.04	59.74	52.05	43.69	32.05	24.15	18.72
d	Control			OGD/R+shNC			OGD/R+shLATS2			OGD/R+NC			OGD/R+LATS2
	2.76	4.31	1.64	19.43	21.48	16.06	8.19	10.97	6.43	21.2	24.57	18.95	44.78	47.84	40.36
	1.85	3.02	1.01	20.85	23.36	17.89	8.1	11.54	6.34	19.76	21.57	15.69	40.75	45.37	36.69
e	Control			OGD/R+shNC			OGD/R+shLATS2			OGD/R+NC			OGD/R+LATS2
	1.24	3.05	5.22	41.24	34.52	27.41	12.24	6.25	18.76	39.57	32.05	24.87	61.24	70.05	53.62
	4.26	6.67	9.06	48.57	43.62	35.05	28.75	23.03	15.53	51.24	43.26	35.22	76.35	68.44	60.02
f-1	Control			OGD/R+shNC			OGD/R+shLATS2			OGD/R+NC			OGD/R+LATS2
	0.427378	0.38	0.3	0.752886	0.66	0.53	0.418139	0.32	0.24	0.653382	0.58	0.5	0.800597	0.71	0.93
	0.375998	0.3	0.22	0.583399	0.5	0.67	0.416589	0.33	0.25	0.616308	0.53	0.7	0.992461	0.9	1.15
f-2	Control			OGD/R+shNC			OGD/R+shLATS2			OGD/R+NC			OGD/R+LATS2
	0.186573	0.12	0.06	0.397523	0.3	0.22	0.0955804	0.04	0.01	0.34707	0.26	0.2	0.658934	0.57	0.5
	0.156698	0.09	0.03	0.372411	0.3	0.22	0.142083	0.08	0.04	0.351436	0.27	0.2	0.80645	0.71	0.63
f-3	Control			OGD/R+shNC			OGD/R+shLATS2			OGD/R+NC			OGD/R+LATS2
	0.658573	0.57	0.5	0.308662	0.22	0.14	0.750442	0.86	0.66	0.290409	0.22	0.15	0.096929	0.05	0.01
	0.599174	0.5	0.42	0.230165	0.15	0.08	0.516747	0.43	0.34	0.218485	0.16	0.12	0.0493298	0.02	0.01
f-4	Control			OGD/R+shNC			OGD/R+shLATS2			OGD/R+NC			OGD/R+LATS2
	0.938354	1.05	0.8	0.545987	0.45	0.6	0.991787	0.9	1.13	0.488415	0.4	0.55	0.21638	0.13	0.06
	0.666105	0.6	0.75	0.285221	0.22	0.14	0.767783	0.7	0.87	0.262216	0.2	0.13	0.100789	0.05	0.01
f-5	Control			OGD/R+shNC			OGD/R+shLATS2			OGD/R+NC			OGD/R+LATS2
	0.103397	0.05	0.01	0.273606	0.2	0.34	0.101356	0.06	0.02	0.257794	0.17	0.3	0.482801	0.4	0.55
	0.126322	0.06	0.03	0.315074	0.16	0.23	0.107603	0.06	0.03	0.346073	0.25	0.16	0.802458	0.91	0.69
f-6	Control			OGD/R+shNC			OGD/R+shLATS2			OGD/R+NC			OGD/R+LATS2
	0.118844	0.06	0.03	0.350753	0.27	0.2	0.120435	0.06	0.03	0.329114	0.24	0.16	0.597227	0.5	0.41
	0.0878047	0.04	0.02	0.2092	0.13	0.26	0.0899264	0.04	0.01	0.286559	0.22	0.35	1.10339	0.91	1.23
f-7	Control			OGD/R+shNC			OGD/R+shLATS2			OGD/R+NC			OGD/R+LATS2
	0.105959	0.05	0.01	0.844395	0.76	0.65	0.406836	0.32	0.24	0.629443	0.54	0.45	0.919549	0.8	0.73
	0.078375	0.04	0.01	0.786206	0.7	0.61	0.160121	0.1	0.05	0.776363	0.7	0.61	1.54338	1.43	1.69
f-8	Control			OGD/R+shNC			OGD/R+shLATS2			OGD/R+NC			OGD/R+LATS2
	0.189481	0.12	0.06	0.546607	0.45	0.36	0.127151	0.06	0.03	0.532586	0.45	0.36	0.997696	0.9	0.81
	0.102451	0.05	0.01	0.317274	0.23	0.4	0.146175	0.07	0.02	0.276668	0.2	0.35	0.653817	0.56	0.74
f-9	Control			OGD/R+shNC			OGD/R+shLATS2			OGD/R+NC			OGD/R+LATS2
	0.120533	0.06	0.03	0.349417	0.29	0.2	0.150884	0.07	0.02	0.353521	0.27	0.2	0.66501	0.57	0.5
	0.0661608	0.03	0.01	0.244293	0.15	0.3	0.0132293	0.02	0.03	0.280551	0.22	0.34	0.607484	0.51	0.43
g-1	Control			OGD/R+shNC			OGD/R+shLATS2			OGD/R+NC			OGD/R+LATS2
	3.45	3.8	4.16	8.49	9.63	10.33	6.27	6.89	5.56	8.84	9.55	10.37	12.4	13.57	14.31
	4.04	4.35	4.94	10.68	11.3	9.39	7.87	7.4	6.5	9.78	10.84	11.19	14.82	12.95	15.56
g-2	Control			OGD/R+shNC			OGD/R+shLATS2			OGD/R+NC			OGD/R+LATS2
	44.77	53.23	67.85	144	131.69	161.69	86.31	110.15	95.54	140.15	157.08	128.62	221.69	237.08	264
	64.77	77.85	93.23	171.69	184.77	198.62	136.31	116.31	131.69	174.77	187.85	204.77	240.92	264.77	285.54

## Sheet: fig3
b-1	Control			OGD/R				b-2	Control			OGD/R
	1	1.15	0.85	4.04	4.56	3.39			1	1.14	0.86	1.34	1.51	1.69
	1	1.19	0.81	2.23	2.69	1.81			1	1.18	0.82	2.43	2.91	2.01
	1	1.12	0.88	0.53	0.66	0.41			1	1.13	0.87	0.43	0.31	0.22
	1	1.17	0.83	3.15	3.59	2.47			1	1.15	0.85	3.67	4.15	3.06
	1	1.13	0.87	0.94	0.81	0.7			1	1.18	0.82	0.88	0.99	0.77
	1	1.13	0.87	0.99	1.13	1.25			1	1.12	0.88	0.91	1.05	1.18
c-1	Control			NC			STUB1
	0.464523	0.39	0.31	0.474097	0.4	0.32	0.760504	0.7	0.85
	0.538729	0.44	0.61	0.529777	0.6	0.43	0.861305	0.77	0.97
c-2	Control			NC			STUB1
	0.40475	0.31	0.23	0.423102	0.34	0.25	0.153147	0.08	0.02
	0.251482	0.2	0.13	0.211473	0.16	0.1	0.0294224	0.03	0.01
c-3	Control			shNC			shSTUB1
	0.55658	0.46	0.63	0.586946	0.5	0.67	0.062948	0.03	0.01
	0.543576	0.46	0.6	0.557158	0.63	0.47	0.021506	0.01	0.05
c-4	Control			shNC			shSTUB1
	0.135664	0.08	0.04	0.193659	0.12	0.06	0.420067	0.34	0.27
	0.186376	0.12	0.06	0.162207	0.1	0.05	0.517213	0.6	0.42
f	DMSO			MG132
	0.0507004	0.01	0.08	0.769288	0.7	0.61
	0.1306	0.06	0.03	0.586493	0.5	0.6
g-1	NC			STUB1				g-2	shNC			shSTUB1
	1	1.16	0.84	1	1.12	0.88			1	1.15	0.85	1	1.16	0.84
	0.764552	0.7	0.84	0.863172	0.94	0.77			0.715543	0.8	0.63	0.735452	0.65	0.8
	0.526529	0.6	0.44	0.597522	0.7	0.53			0.415828	0.5	0.33	0.500471	0.41	0.57
	0.182774	0.12	0.24	0.29525	0.41	0.35			0.337335	0.25	0.4	0.488283	0.4	0.56
	0.103817	0.16	0.05	0.205452	0.15	0.25			0.0760747	0.03	0.12	0.137585	0.18	0.25
	0.0506313	0.02	0.01	0.135448	0.08	0.16			0.0345328	0.01	0.02	0.082602	0.12	0.17

## Sheet: fig4
a	Control			OGD/R+NC			OGD/R+STUB1			OGD/R+LATS2			OGD/R+STUB1+LATS2
	100	114	86	46	40	33	67	79	91	28	21	13	58	50	42
	100	115	85	57	65	50	35	28	20	85	97	71	54	46	40
b	Control			OGD/R+NC			OGD/R+STUB1			OGD/R+LATS2			OGD/R+STUB1+LATS2
	1.26	1.43	0.98	23.15	18.04	28.22	5.25	6.11	9.68	53.05	47.13	40.36	26.04	31.47	20.22
	0.67	1.05	0.33	16.24	13.05	21.29	8.42	4.16	11.34	38.42	45.26	33.69	25.42	20.06	30.11
c	Control			OGD/R+NC			OGD/R+STUB1			OGD/R+LATS2			OGD/R+STUB1+LATS2
	7.12	5.67	4.02	39.57	32.05	26.03	12.05	16.98	6.98	66.34	58.87	50.36	35.45	27.5	20.11
	9.15	7.42	5.31	47.26	40.23	31.62	25.78	20.14	14.28	78.41	72.64	64.28	36.45	30.17	41.18
d-1	Control			OGD/R+NC			OGD/R+STUB1			OGD/R+LATS2			OGD/R+STUB1+LATS2
	0.551709	0.47	0.63	0.220287	0.14	0.3	0.984363	0.9	1.09	0.288402	0.21	0.35	0.937087	0.84	1.06
	0.50028	0.41	0.59	0.103389	0.05	0.15	1.12801	1.26	0.98	0.169799	0.1	0.23	1.12113	1.27	0.89
d-2	Control			OGD/R+NC			OGD/R+STUB1			OGD/R+LATS2			OGD/R+STUB1+LATS2
	0.129029	0.06	0.17	0.295723	0.21	0.37	0.0862402	0.04	0.12	0.998021	0.9	1.13	0.300322	0.22	0.38
	0.156533	0.07	0.21	0.501776	0.41	0.58	0.268524	0.2	0.34	1.01799	1.19	0.89	0.694089	0.6	0.77
d-3	Control			OGD/R+NC			OGD/R+STUB1			OGD/R+LATS2			OGD/R+STUB1+LATS2
	0.0493428	0.01	0.07	0.31946	0.23	0.38	0.125131	0.06	0.18	0.825797	0.9	0.73	0.270557	0.22	0.35
	0.11539	0.05	0.17	0.445158	0.36	0.52	0.214659	0.28	0.14	0.727229	0.8	0.64	0.467843	0.4	0.54
d-4	Control			OGD/R+NC			OGD/R+STUB1			OGD/R+LATS2			OGD/R+STUB1+LATS2
	0.639295	0.7	0.55	0.353524	0.26	0.42	0.933815	1.05	0.84	0.0449775	0.02	0.07	0.335629	0.25	0.41
	0.770566	0.86	0.7	0.176347	0.1	0.22	0.855074	0.94	0.77	0.0866029	0.04	0.12	0.258678	0.16	0.31
d-5	Control			OGD/R+NC			OGD/R+STUB1			OGD/R+LATS2			OGD/R+STUB1+LATS2
	0.580319	0.5	0.66	0.346073	0.26	0.42	1.00006	1.16	0.89	0.177403	0.1	0.05	0.394436	0.3	0.47
	0.93512	0.85	1.05	0.190113	0.12	0.25	0.818854	0.9	0.73	0.0699822	0.03	0.09	0.262369	0.2	0.34
d-6	Control			OGD/R+NC			OGD/R+STUB1			OGD/R+LATS2			OGD/R+STUB1+LATS2
	0.263453	0.2	0.34	0.50302	0.41	0.58	0.0940233	0.04	0.13	0.881142	0.99	0.77	0.533052	0.6	0.44
	0.0241107	0.01	0.05	0.44922	0.36	0.52	0.154957	0.08	0.21	0.820832	0.9	0.74	0.342208	0.26	0.42
d-7	Control			OGD/R+NC			OGD/R+STUB1			OGD/R+LATS2			OGD/R+STUB1+LATS2
	0.0687561	0.03	0.09	0.382695	0.3	0.45	0.146672	0.07	0.22	0.778092	0.88	0.66	0.576215	0.5	0.41
	0.0291849	0.01	0.05	0.458911	0.36	0.53	0.107888	0.05	0.16	0.779814	0.68	0.86	0.410286	0.5	0.33
d-8	Control			OGD/R+NC			OGD/R+STUB1			OGD/R+LATS2			OGD/R+STUB1+LATS2
	0.0720554	0.03	0.12	0.346229	0.26	0.42	0.120732	0.06	0.2	0.687753	0.6	0.75	0.35844	0.26	0.43
	0.0266196	0.01	0.05	0.274895	0.2	0.35	0.0285022	0.01	0.05	0.50138	0.59	0.42	0.227191	0.14	0.3
d-9	Control			OGD/R+NC			OGD/R+STUB1			OGD/R+LATS2			OGD/R+STUB1+LATS2
	0.11692	0.06	0.18	0.316796	0.4	0.23	0.140087	0.07	0.2	0.823635	0.9	0.74	0.386703	0.3	0.46
	0.169551	0.1	0.24	0.482666	0.4	0.54	0.233027	0.15	0.08	0.739128	0.8	0.65	0.372713	0.44	0.3
d-10	Control			OGD/R+NC			OGD/R+STUB1			OGD/R+LATS2			OGD/R+STUB1+LATS2
	0.0618309	0.03	0.1	0.342865	0.42	0.26	0.125131	0.06	0.2	1.0647	0.97	1.15	0.305241	0.22	0.37
	0.0155215	0.04	0.02	0.312138	0.4	0.23	0.0633624	0.03	0.09	1.11262	1.28	0.89	0.224592	0.3	0.14
e-1	Control			OGD/R+NC			OGD/R+STUB1			OGD/R+LATS2			OGD/R+STUB1+LATS2
	3.5	3.78	4.05	8.7	10.39	10.27	5.39	6.37	5.94	12.24	12.83	14.25	6.61	7.36	8.38
	3.74	4.17	4.64	9.68	10.43	11.45	5.82	6.57	7.2	13.22	14.37	15.35	8.34	8.58	9.64
e-2	Control			OGD/R+NC			OGD/R+STUB1			OGD/R+LATS2			OGD/R+STUB1+LATS2
	44.83	52.33	59	147.33	159	176.5	84.83	99.83	119	233.17	264.83	272.33	201.5	214	194.83
	57.33	69	93.17	166.5	185.67	191.5	96.5	108.17	122.33	249	283.17	294	180.67	200.67	174

## Sheet: fig5
b-1	Control			OGD/R					Control			OGD/R
	0.678246	0.6	0.75	0.25704	0.16	0.32			0.64637	0.72	0.56	0.131839	0.06	0.2
	0.60883	0.51	0.7	0.598928	0.5	0.68			0.690982	0.6	0.77	0.619685	0.7	0.53
	0.23647	0.15	0.3	0.704245	0.61	0.8			0.328576	0.4	0.24	0.844228	0.9	0.75
b-2	NC	KAT5	GCN5	CBP
	1	2.15	0.76	0.86
	1.17	2.51	0.85	0.97
	0.83	1.76	0.99	1.19
c	Control			shNC			shKAT5			NC			KAT5
	0.648177	0.55	0.4	0.660547	0.57	0.5	0.212984	0.3	0.13	0.680261	0.6	0.51	0.883928	0.8	0.99
	0.615097	0.7	0.53	0.655607	0.7	0.54	0.0921061	0.13	0.04	0.695254	0.6	0.51	0.915765	0.8	1.03
d	Control			shNC			shKAT5			NC			KAT5
	1	1.19	0.81	0.78	0.91	1.03	0.57	0.66	0.5	0.83	0.95	1.08	3.43	4.05	4.69
	1	1.14	0.86	1.17	0.93	1.07	0.34	0.22	0.13	0.77	0.88	0.99	3.05	2.43	1.98
e	Control			shNC			shKAT5			NC			KAT5
	100	115	85	43	50	37	31	23	16	47	40	33	75	89	62
	100	118	82	62	55	47	40	32	24	59	51	43	65	74	87
f	Control			shNC			shKAT5			NC			KAT5
	0.98	1.34	1.68	25.64	19.11	31.06	55.64	44.58	33.98	29.51	23.31	16.69	3.24	5.06	7.88
	0.43	0.86	1.11	26.35	20.02	14.69	30.01	35.61	40.11	25.3	19.05	14.42	5.34	3.11	1.06
g	Control			shNC			shKAT5			NC			KAT5
	2.88	4.61	1.53	19.95	21.64	16.69	38.46	41.14	35.51	21.04	24.59	18.75	8.95	11.55	6.03
	1.85	3.03	1.02	19.62	22.03	16.87	41.57	45.67	36.98	19.74	22.04	16.57	7.24	9.21	5.16
h	Control			shNC			shKAT5			NC			KAT5
	6.25	4.05	1.98	35.42	29.43	23.05	69.42	62.42	54.65	38.64	31.29	24.06	19.34	13.05	8.87
	11.26	8.06	4.69	45.09	38.05	32.95	81.24	73.69	65.44	43.75	35.61	27.59	12.64	8.97	4.63
i-1	Control			shNC			shKAT5			NC			KAT5
	0.601543	0.77	0.69	0.440765	0.35	0.52	0.112643	0.05	0.17	0.455565	0.36	0.52	0.917966	1.02	0.8
	0.97788	0.9	1.08	0.437745	0.35	0.51	0.155812	0.06	0.22	0.406724	0.31	0.47	1.14787	1.26	0.99
i-2	Control			shNC			shKAT5			NC			KAT5
	0.518886	0.6	0.43	0.289062	0.22	0.35	0.0548488	0.02	0.09	0.27675	0.2	0.35	0.508239	0.42	0.59
	0.595354	0.5	0.43	0.201331	0.13	0.25	0.0811911	0.04	0.02	0.244315	0.17	0.32	0.606754	0.51	0.69
i-3	Control			shNC			shKAT5			NC			KAT5
	0.228457	0.14	0.3	0.55627	0.47	0.63	0.790117	0.7	0.88	0.579607	0.5	0.65	0.245309	0.16	0.32
	0.161128	0.1	0.24	0.675136	0.6	0.75	0.984622	0.9	1.07	0.619665	0.7	0.53	0.137764	0.06	0.2
i-4	Control			shNC			shKAT5			NC			KAT5
	0.136022	0.06	0.2	0.373265	0.3	0.45	0.552008	0.63	0.47	0.399623	0.3	0.46	0.12355	0.06	0.2
	0.121158	0.07	0.03	0.229773	0.14	0.3	0.949615	1.05	0.86	0.214804	0.13	0.3	0.0372634	0.01	0.05
i-5	Control			shNC			shKAT5			NC			KAT5
	0.608731	0.51	0.68	0.322393	0.4	0.24	0.103473	0.05	0.15	0.296508	0.22	0.37	0.790295	0.7	0.88
	1.08818	0.95	1.21	0.37519	0.3	0.45	0.0520595	0.01	0.08	0.32493	0.4	0.24	1.1024	1.23	0.89
i-6	Control			shNC			shKAT5			NC			KAT5
	0.717857	0.63	0.8	0.387992	0.31	0.45	0.0677199	0.01	0.09	0.397218	0.31	0.46	1.06181	1.19	0.92
	0.860091	0.8	0.99	0.286291	0.2	0.36	0.0739935	0.03	0.12	0.306839	0.22	0.38	1.03318	1.15	0.9
i-7	Control			shNC			shKAT5			NC			KAT5
	0.149377	0.07	0.02	0.300162	0.22	0.37	0.940763	0.86	1.05	0.277534	0.2	0.34	0.109695	0.05	0.01
	0.094997	0.04	0.13	0.267862	0.2	0.34	0.791083	0.7	0.87	0.316514	0.23	0.37	0.0723482	0.02	0.13
i-8	Control			shNC			shKAT5			NC			KAT5
	0.106877	0.05	0.16	0.37579	0.3	0.44	0.814838	0.9	0.73	0.429955	0.5	0.34	0.0755946	0.02	0.12
	0.0337331	0.01	0.05	0.242121	0.16	0.32	0.707878	0.61	0.79	0.297669	0.22	0.36	0.0481847	0.02	0.09
i-9	Control			shNC			shKAT5			NC			KAT5
	0.0980488	0.03	0.13	0.327852	0.4	0.24	0.855403	0.93	0.76	0.32305	0.4	0.24	0.0324555	0.01	0.06
	0.0471236	0.02	0.07	0.283708	0.21	0.36	0.829211	0.9	0.74	0.316098	0.4	0.23	0.0721924	0.03	0.13
i-10	Control			shNC			shKAT5			NC			KAT5
	0.12572	0.06	0.2	0.522619	0.6	0.44	0.992361	0.9	1.12	0.56992	0.5	0.64	0.0667193	0.03	0.12
	0.0496136	0.02	0.09	0.334948	0.24	0.41	0.796811	0.7	0.88	0.359493	0.26	0.43	0.0440134	0.02	0.09
i-11	Control			shNC			shKAT5			NC			KAT5
	0.052131	0.01	0.08	0.292599	0.22	0.37	0.691291	0.6	0.77	0.2979	0.2	0.36	0.0801599	0.04	0.12
	0.0474966	0.02	0.09	0.255628	0.16	0.32	0.642159	0.72	0.56	0.299193	0.21	0.36	0.100335	0.05	0.16
j-1	Control			shNC			shKAT5			NC			KAT5
	3.94	4.22	4.42	10.87	10.05	9.06	12.96	13.91	14.77	8.94	10.2	10.6	6.43	7.33	8.55
	3.83	4.1	5.05	10.24	10.52	9.22	14.46	15.36	15.87	9.1	10.13	10.44	7.21	6.35	8.08
j-2	Control			shNC			shKAT5			NC			KAT5
	35.83	43.33	55	132.5	141.67	156.67	238.33	218.33	206.67	135.83	146.67	162.5	95.83	107.5	76.67
	45	55	73.33	155.83	176.67	197.5	289.17	301.67	320	152.5	172.5	191.67	95.83	106.67	129.17

## Sheet: fig6
b-1	IgG			KAT5
	1	1.18	0.82	5.67	6.16	5.09
	1	1.13	0.87	3.05	3.64	2.53
	1	1.19	0.81	0.93	1.05	1.18
b-2	IgG			KAT5
	1	1.15	0.85	0.76	0.89	1.03
	1	1.21	0.79	5.15	5.69	6.28
c-1	NC			KAT5
	1	1.17	0.83	1.75	2.13	1.51
	0.92	1.05	1.18	0.86	0.99	1.13
c-2	NC			KAT5
	1	1.12	0.88	2.05	2.33	2.69
	0.79	0.91	1.05	0.83	0.96	1.08
d-1	shNC			shKAT5
	0.04	0.08	0.01	0.12	0.07	0.03
	12.65	15.06	10.09	9.11	6.11	7.26
	4.94	4.05	5.28	1.24	1.51	2.03
d-2	shNC			shKAT5
	0.01	0.03	0.06	0.02	0.05	0.08
	21.42	25.66	18.75	13.64	12.05	10.32
	6.26	7.01	5.43	3.26	2.73	2.03
e	IgG			KAT5			OGD/R+IgG			OGD/R+KAT5
	0.06	0.15	0.01	6.15	8.05	7.26	0.04	0.09	0.02	3.15	2.68	4.18
	0.03	0.07	0.11	8.15	9.34	7.3	0.05	0.1	0.18	4.54	5.67	3.11
f	Control			OGD/R+NC			OGD/R+shKAT5			OGD/R+STUB1			OGD/R+shKAT5+STUB1
	100	118	82	45	39	31	15	12	19	67	60	78	48	40	31
	100	111	89	57	50	43	35	26	20	87	99	68	55	41	61
g	Control			OGD/R+NC			OGD/R+shKAT5			OGD/R+STUB1			OGD/R+shKAT5+STUB1
	0.43	0.68	1.01	25.11	19.04	13.94	47.42	40.34	34.19	8.42	6.11	4.13	30.06	22.57	14.69
	5.34	7.14	3.11	32.42	27.41	20.06	55.67	48.42	40.19	10.42	6.57	4.51	21.24	25.67	14.76
h	Control			OGD/R+NC			OGD/R+shKAT5			OGD/R+STUB1			OGD/R+shKAT5+STUB1
	10.33	8.51	6.94	45.67	38.91	30.04	75.81	68.75	60.03	12.25	16.89	21.14	41.67	34.87	27.18
	8.55	6.13	10.29	35.47	27.81	20.03	64.27	57.42	50.09	7.64	5.11	3.03	31.42	24.61	18.75
i-1	Control			OGD/R+NC			OGD/R+shKAT5			OGD/R+STUB1			OGD/R+shKAT5+STUB1
	0.45934	0.37	0.53	0.274678	0.2	0.35	0.112365	0.08	0.04	0.25936	0.17	0.31	0.148125	0.08	0.06
	0.603892	0.51	0.69	0.424062	0.26	0.34	0.137157	0.06	0.2	0.395234	0.3	0.22	0.125919	0.06	0.03
i-2	Control			OGD/R+NC			OGD/R+shKAT5			OGD/R+STUB1			OGD/R+shKAT5+STUB1
	0.822861	0.9	0.7	0.326369	0.38	0.25	0.0656391	0.03	0.09	1.2184	1.4	1.13	0.285381	0.21	0.35
	0.568291	0.5	0.63	0.210066	0.3	0.13	0.040781	0.02	0.06	0.833457	0.9	0.75	0.286909	0.22	0.34
i-3	Control			OGD/R+NC			OGD/R+shKAT5			OGD/R+STUB1			OGD/R+shKAT5+STUB1
	0.0724327	0.11	0.03	0.377158	0.31	0.44	0.798558	0.9	0.7	0.166315	0.12	0.24	0.364944	0.3	0.44
	0.13599	0.06	0.2	0.683433	0.6	0.77	1.04442	1.16	0.89	0.0913361	0.04	0.11	0.302829	0.19	0.41
i-4	Control			OGD/R+NC			OGD/R+shKAT5			OGD/R+STUB1			OGD/R+shKAT5+STUB1
	0.0257559	0.01	0.04	0.310988	0.23	0.4	0.696748	0.6	0.77	0.13797	0.06	0.03	0.296366	0.21	0.37
	0.0589869	0.02	0.07	0.331438	0.25	0.41	0.815081	0.9	0.73	0.0601582	0.02	0.1	0.333054	0.25	0.41
i-5	Control			OGD/R+NC			OGD/R+shKAT5			OGD/R+STUB1			OGD/R+shKAT5+STUB1
	0.826981	0.9	0.74	0.263921	0.2	0.34	0.0753443	0.04	0.02	0.628937	0.7	0.54	0.316892	0.4	0.23
	0.525619	0.6	0.44	0.226621	0.14	0.3	0.0813572	0.04	0.02	1.07818	0.95	1.22	0.225297	0.14	0.3
i-6	Control			OGD/R+NC			OGD/R+shKAT5			OGD/R+STUB1			OGD/R+shKAT5+STUB1
	0.952856	1.06	0.84	0.235721	0.3	0.15	0.0670084	0.03	0.1	0.817813	0.9	0.7	0.370412	0.3	0.4
	0.589932	0.5	0.66	0.373845	0.3	0.45	0.123405	0.06	0.18	1.03654	0.91	1.19	0.371323	0.31	0.42
i-7	Control			OGD/R+NC			OGD/R+shKAT5			OGD/R+STUB1			OGD/R+shKAT5+STUB1
	0.0595495	0.02	0.08	0.261472	0.2	0.32	0.527002	0.6	0.4	0.0681615	0.02	0.09	0.319823	0.4	0.23
	0.106073	0.05	0.16	0.305293	0.22	0.37	0.737219	0.81	0.64	0.0301032	0.01	0.05	0.412842	0.5	0.34
i-8	Control			OGD/R+NC			OGD/R+shKAT5			OGD/R+STUB1			OGD/R+shKAT5+STUB1
	0.020266	0.01	0.05	0.423464	0.5	0.34	0.753654	0.63	0.86	0.0515147	0.01	0.08	0.346475	0.2	0.45
	0.0295826	0.01	0.05	0.360361	0.3	0.44	0.88446	0.99	0.77	0.133776	0.05	0.2	0.440673	0.35	0.52
i-9	Control			OGD/R+NC			OGD/R+shKAT5			OGD/R+STUB1			OGD/R+shKAT5+STUB1
	0.0812531	0.04	0.12	0.301006	0.22	0.39	0.766995	0.7	0.88	0.105357	0.05	0.16	0.325441	0.4	0.24
	0.0639582	0.03	0.1	0.441753	0.35	0.55	0.720483	0.8	0.64	0.263179	0.2	0.13	0.57088	0.5	0.41
i-10	Control			OGD/R+NC			OGD/R+shKAT5			OGD/R+STUB1			OGD/R+shKAT5+STUB1
	0.0487667	0.02	0.07	0.315378	0.4	0.23	1.06624	0.95	1.19	0.0228003	0.01	0.05	0.211124	0.3	0.14
	0.0432773	0.02	0.06	0.329626	0.4	0.2	0.989262	0.9	1.12	0.066028	0.03	0.12	0.631382	0.7	0.55
i-11	Control			OGD/R+NC			OGD/R+shKAT5			OGD/R+STUB1			OGD/R+shKAT5+STUB1
	0.0217716	0.01	0.05	0.293155	0.2	0.37	0.938999	0.8	1.06	0.123463	0.08	0.05	0.344977	0.2	0.42
	0.0718171	0.03	0.12	0.353502	0.26	0.43	0.788698	0.7	0.89	0.0242943	0.01	0.05	0.450247	0.36	0.5
j-1	Control			OGD/R+NC			OGD/R+shKAT5			OGD/R+STUB1			OGD/R+shKAT5+STUB1
	3.56	3.8	4.16	10.63	9.71	8.96	13.33	14.24	15.15	5.63	6.3	6.66	8.56	9.83	10.83
	3.72	4.04	4.63	8.72	9.6	10.51	14.4	15.47	16.34	5.39	6.1	6.74	7.81	8.33	9.32
j-2	Control			OGD/R+NC			OGD/R+shKAT5			OGD/R+STUB1			OGD/R+shKAT5+STUB1
	31.67	50.83	55.83	134.17	146.67	164.17	230	247.5	207.5	71.67	91.67	102.5	160	139.17	171.67
	51.67	71.67	91.67	155	185	195.83	288.33	309.17	331.67	83.33	96.67	115	166.67	185.83	222.5

## Sheet: fig7
a	Control	I/R 2h	I/R 4h	I/R 8h	I/R 12h		b	Control	I/R 2h	I/R 4h	I/R 8h	I/R 12h
	0.26	7.89	20.01	16.67	30.05			0	1	3	3	5
	0.89	10.15	18.15	22.56	38.68			0	2	2	4	4
	1.26	5.98	13.22	28.51	47.45			1	1	3	3	5
	0.53	4.15	10.05	30.24	50.05			0	1	4	4	4
	0.06	1.51	3.69	12.26	61.24			1	1	2	5	5
c	Control	I/R 2h	I/R 4h	I/R 8h	I/R 12h		e	Control	I/R+shNC	I/R+shKAT5	I/R+NC	I/R+KAT5
	0.64	3.26	23.42	43.61	53.69			2.16	12.34	32.24	11.24	8.42
	1.21	5.68	30.05	38.75	60.24			0.69	23.36	52.34	16.34	10.26
	1.43	2.02	36.94	33.15	45.75			1.67	28.56	40.06	22.24	5.35
	1.68	8.47	40.11	26.54	40.15			0.31	10.36	60.22	27.42	3.05
	2.15	6.69	15.67	19.98	66.98			0.51	8.42	45.56	19.98	1.36
f	Control	I/R+shNC	I/R+shKAT5	I/R+NC	I/R+KAT5		g	Control	I/R+shNC	I/R+shKAT5	I/R+NC	I/R+KAT5
	0	3	5	3	1			1.47	47.59	50.03	56.34	12.48
	1	4	5	4	2			3.26	52.32	76.95	50.24	16.98
	1	3	4	3	1			5.42	40.05	70.01	43.36	21.42
	0	4	5	2	2			7.42	33.61	63.34	38.67	25.69
	0	3	4	3	0			4.69	29.84	57.48	30.01	8.42

## Sheet: fig8
a	Control	I/R+shNC	I/R+shKAT5	I/R+NC	I/R+KAT5		b	Control	I/R+shNC	I/R+shKAT5	I/R+NC	I/R+KAT5
	20.0245	54.0306	74.7034	54.6422	33.7829			136.549	314.898	688.317	323.258	197.856
	27.5138	37.3333	68.2508	46.844	29.474			108.682	448.66	735.691	309.325	248.017
	11.37	49.2905	82.7768	38.5566	23.2661			103.108	387.353	810.932	443.087	109.003
	5.69254	30.2145	60.3265	32.4147	16.2626			89.625	256.475	659.857	235.245	89.625
	33.5796	63.5551	90.1607	60.9472	41.4194			142.61	510.8	830.11	481.87	280.29
c-1	Control	I/R+shNC	I/R+shKAT5	I/R+NC	I/R+KAT5		c-2	Control	I/R+shNC	I/R+shKAT5	I/R+NC	I/R+KAT5
	43.35	23.25	13.72	22.52	32.42			83.06	63.27	32.71	60.65	77.47
	50.03	27.31	16.52	27.74	38.58			91.74	54.85	27.89	51.48	89.09
	37.22	30.87	9.07	19.89	46.74			75.58	46.36	20.23	43.99	70.48
	30.63	25.66	5.47	13.95	41.39			68.74	40.15	13.36	36.64	62.25
	55.44	26.24	18.55	29.23	34.21			95.88	67.04	37.48	63.91	94.04
d-1	Control					I/R+shNC					I/R+shKAT5					I/R+NC					I/R+KAT5
	0.848991	0.96	0.75	0.7	1.00599	0.649662	0.56	0.5	0.42	0.719775	0.216631	0.3	0.15	0.1	0.344421	0.599709	0.5	0.42	0.35	0.663139	0.843018	0.91	0.77	0.7	0.982012
	0.632298	0.54	0.7	0.62	0.628199	0.470916	0.4	0.31	0.23	0.557278	0.140635	0.17	0.08	0.04	0.220423	0.426014	0.36	0.3	0.16	0.56401	0.662945	0.74	0.6	0.51	0.825297
d-2	Control					I/R+shNC					I/R+shKAT5					I/R+NC					I/R+KAT5
	0.213185	0.17	0.1	0.05	0.272123	0.437751	0.5	0.35	0.28	0.5785	0.755241	0.86	0.68	0.6	0.930161	0.60419	0.51	0.4	0.32	0.68946	0.151927	0.08	0.04	0.02	0.161285
	0.780354	0.7	0.86	0.8	0.760236	0.52392	0.44	0.35	0.27	0.605947	0.158367	0.1	0.05	0.03	0.175578	0.482571	0.4	0.32	0.24	0.561714	0.707954	0.61	0.81	0.53	0.888636
d-3	Control					I/R+shNC					I/R+shKAT5					I/R+NC					I/R+KAT5
	0.641992	0.7	0.55	0.46	0.801328	0.378177	0.3	0.42	0.21	0.522118	0.136242	0.05	0.03	0.01	0.134161	0.341036	0.4	0.25	0.18	0.480691	0.713672	0.85	0.6	0.51	0.932448
	0.160911	0.1	0.05	0.03	0.177274	0.402484	0.32	0.25	0.18	0.468322	0.651534	0.57	0.5	0.41	0.737689	0.415334	0.33	0.27	0.2	0.476889	0.207002	0.13	0.08	0.04	0.238001
d-4	Control					I/R+shNC					I/R+shKAT5					I/R+NC					I/R+KAT5
	0.109361	0.05	0.01	0.03	0.0829073	0.380984	0.3	0.43	0.35	0.390656	0.799189	0.7	0.9	0.61	0.989459	0.331426	0.25	0.41	0.33	0.330951	0.145739	0.07	0.02	0.01	0.147159
	0.225298	0.14	0.08	0.04	0.256866	0.408372	0.32	0.26	0.2	0.458915	0.69613	0.6	0.78	0.51	0.874087	0.40313	0.33	0.25	0.16	0.49542	0.124879	0.06	0.17	0.1	0.136586
d-5	Control					I/R+shNC					I/R+shKAT5					I/R+NC					I/R+KAT5
	0.0981913	0.04	0.01	0.02	0.0787942	0.32146	0.27	0.2	0.13	0.39764	0.718968	0.8	0.63	0.55	0.882645	0.364251	0.3	0.24	0.15	0.452834	0.144244	0.07	0.03	0.01	0.15283
	0.169573	0.1	0.05	0.02	0.193049	0.384695	0.3	0.45	0.23	0.526463	0.7004	0.61	0.79	0.7	0.700267	0.436877	0.5	0.35	0.26	0.597918	0.119927	0.05	0.01	0.03	0.0899515
f	Control					I/R+shNC					I/R+shKAT5					I/R+NC					I/R+KAT5
	33.17	41.5	51.5	25.42	58.69	100.67	116.5	137.33	82.26	154.07	216.5	194	184.83	158.53	238.36	99.83	110.67	122.33	90.03	131.86	64	79.83	87.33	55.65	98.46
	3.7	4.01	4.36	2.26	5.79	8.53	9.53	10.38	7.84	11.12	14.59	13.85	12.12	10.06	16.98	8.25	8.99	10.11	7.86	10.37	5.55	6.25	7.06	4.77	7.8

## Sheet: figS1
a	control			OGD/R
	1	1.16	0.84	0.89	1.02	1.16
	1	1.12	0.88	0.98	1.16	1.23
b	control			NC			STUB1
	1	1.14	0.86	0.91	1.05	1.17	0.79	0.93	1.05
	1	1.19	0.81	0.88	1.01	1.13	0.97	1.12	1.21
